# Supplementary material for: Effectiveness of Health Information Package Program on Knowledge and Compliance among Pregnant Women with Anemia: A Randomized Controlled Trial
Source: Int J Environ Res Public Health. 2022 Feb 26;19(5):2724. doi: 10.3390/ijerph19052724 (PMC8910269; doi:10.3390/ijerph19052724)
Supplement: Supplementary file 1 [file ijerph-19-02724-s001.zip]

Archive with 1 entries (1 files):
- ijerph-1578161-supplementary.pdf
